# Supplementary material for: The Human Cytomegalovirus UL38 protein drives mTOR-independent metabolic flux reprogramming by inhibiting TSC2
Source: PLoS Pathog. 2019 Jan 24;15(1):e1007569. doi: 10.1371/journal.ppat.1007569 (PMC6363234; doi:10.1371/journal.ppat.1007569)
Supplement: S1 File — (XLSX) [file ppat.1007569.s007.xlsx]

## Sheet: Figure 1A, 1B and 1C
Compound	Robust FDR PValue	Sample 1	Sample 2	Plain Dif PValue
Ser	0.00724912	Mock	WTAD	0.014063
Val	0.00793008	Mock	WTAD	0.015834
Thr	0.0972235	Mock	WTAD	0.10141
Leu/Ile	3.99414e-11	Mock	WTAD	4.99932e-05
Gln	0.058426	Mock	WTAD	0.0645259
His	0.224926	Mock	WTAD	0.21546
Phe	0.29913	Mock	WTAD	0.29006
Arg	0.0258414	Mock	WTAD	0.0355985
Tyr	0.0972235	Mock	WTAD	0.104664
Trp	0.0229712	Mock	WTAD	0.031049
Lys	0.603458	Mock	WTAD	0.61476
Ala	2.22978e-304	Mock	WTAD	4.48683e-12
Pro	2.41503e-12	Mock	WTAD	2.88346e-05
Glu	0.301787	Mock	WTAD	0.309209
Orn	8.18592e-24	Mock	WTAD	1.34978e-06
Lactate	8.07677e-28	Mock	WTAD	6.11824e-07
Glucose	2.18641e-38	Mock	WTAD	1.25812e-07

## Sheet: Figure 1E, 1G and 1H
Compound	Robust FDR PValue	Sample 1	Sample 2	Plain Dif PValue
Ser	6.82818e-37	Mock+DMSO	Mock+RAP	0.000167979
		Mock+DMSO	WTAD+DMSO	0.00114423
		Mock+DMSO	WTAD+RAP	0.0326831
		Mock+RAP	WTAD+DMSO	5.477e-06
		Mock+RAP	WTAD+RAP	0.000228475
		WTAD+DMSO	WTAD+RAP	0.285115
Val	0.58373	Mock+DMSO	Mock+RAP	0.644428
		Mock+DMSO	WTAD+DMSO	0.315105
		Mock+DMSO	WTAD+RAP	0.67169
		Mock+RAP	WTAD+DMSO	0.450055
		Mock+RAP	WTAD+RAP	0.992986
		WTAD+DMSO	WTAD+RAP	0.570367
Thr	0.846184	Mock+DMSO	Mock+RAP	0.406933
		Mock+DMSO	WTAD+DMSO	0.941255
		Mock+DMSO	WTAD+RAP	0.987093
		Mock+RAP	WTAD+DMSO	0.46464
		Mock+RAP	WTAD+RAP	0.573739
		WTAD+DMSO	WTAD+RAP	0.955772
Leu/Ile	1.96111e-05	Mock+DMSO	Mock+RAP	0.695021
		Mock+DMSO	WTAD+DMSO	0.00454356
		Mock+DMSO	WTAD+RAP	0.138338
		Mock+RAP	WTAD+DMSO	0.00482301
		Mock+RAP	WTAD+RAP	0.0995799
		WTAD+DMSO	WTAD+RAP	0.515653
Gln	1.30892e-05	Mock+DMSO	Mock+RAP	0.674774
		Mock+DMSO	WTAD+DMSO	0.0963966
		Mock+DMSO	WTAD+RAP	0.936939
		Mock+RAP	WTAD+DMSO	0.00105744
		Mock+RAP	WTAD+RAP	0.621489
		WTAD+DMSO	WTAD+RAP	0.135801
His	0.0767825	Mock+DMSO	Mock+RAP	0.0747246
		Mock+DMSO	WTAD+DMSO	0.0516951
		Mock+DMSO	WTAD+RAP	0.147739
		Mock+RAP	WTAD+DMSO	0.317532
		Mock+RAP	WTAD+RAP	0.464908
		WTAD+DMSO	WTAD+RAP	0.889223
Phe	0.461479	Mock+DMSO	Mock+RAP	0.756264
		Mock+DMSO	WTAD+DMSO	0.493439
		Mock+DMSO	WTAD+RAP	0.168922
		Mock+RAP	WTAD+DMSO	0.637586
		Mock+RAP	WTAD+RAP	0.206509
		WTAD+DMSO	WTAD+RAP	0.398612
Arg	0.00141298	Mock+DMSO	Mock+RAP	0.0128727
		Mock+DMSO	WTAD+DMSO	0.931377
		Mock+DMSO	WTAD+RAP	0.0328375
		Mock+RAP	WTAD+DMSO	0.0214755
		Mock+RAP	WTAD+RAP	0.525164
		WTAD+DMSO	WTAD+RAP	0.0490878
Tyr	0.000196254	Mock+DMSO	Mock+RAP	0.259862
		Mock+DMSO	WTAD+DMSO	0.153538
		Mock+DMSO	WTAD+RAP	0.801741
		Mock+RAP	WTAD+DMSO	0.00285709
		Mock+RAP	WTAD+RAP	0.659299
		WTAD+DMSO	WTAD+RAP	0.277737
Trp	0.205657	Mock+DMSO	Mock+RAP	0.896979
		Mock+DMSO	WTAD+DMSO	0.323924
		Mock+DMSO	WTAD+RAP	0.740867
		Mock+RAP	WTAD+DMSO	0.0677202
		Mock+RAP	WTAD+RAP	0.698157
		WTAD+DMSO	WTAD+RAP	0.375524
Lys	0.898883	Mock+DMSO	Mock+RAP	0.487819
		Mock+DMSO	WTAD+DMSO	0.587739
		Mock+DMSO	WTAD+RAP	0.721359
		Mock+RAP	WTAD+DMSO	0.93144
		Mock+RAP	WTAD+RAP	0.895187
		WTAD+DMSO	WTAD+RAP	0.9501
Ala	0	Mock+DMSO	Mock+RAP	0.432888
		Mock+DMSO	WTAD+DMSO	1.14533e-10
		Mock+DMSO	WTAD+RAP	7.06032e-06
		Mock+RAP	WTAD+DMSO	2.59522e-10
		Mock+RAP	WTAD+RAP	7.15855e-06
		WTAD+DMSO	WTAD+RAP	1.43462e-06
Pro	3.0966e-61	Mock+DMSO	Mock+RAP	0.701553
		Mock+DMSO	WTAD+DMSO	3.77367e-06
		Mock+DMSO	WTAD+RAP	1.11122e-06
		Mock+RAP	WTAD+DMSO	6.79174e-06
		Mock+RAP	WTAD+RAP	2.57188e-06
		WTAD+DMSO	WTAD+RAP	0.620931
Glu	2.00692e-13	Mock+DMSO	Mock+RAP	0.613625
		Mock+DMSO	WTAD+DMSO	0.0238684
		Mock+DMSO	WTAD+RAP	0.000130318
		Mock+RAP	WTAD+DMSO	0.022609
		Mock+RAP	WTAD+RAP	0.000557103
		WTAD+DMSO	WTAD+RAP	9.63182e-05
Orn	0	Mock+DMSO	Mock+RAP	0.970906
		Mock+DMSO	WTAD+DMSO	1.21149e-13
		Mock+DMSO	WTAD+RAP	0.00142813
		Mock+RAP	WTAD+DMSO	2.14118e-13
		Mock+RAP	WTAD+RAP	0.00143959
		WTAD+DMSO	WTAD+RAP	0.00665215
Lactate	0	Mock+DMSO	Mock+RAP	0.17244
		Mock+DMSO	WTAD+DMSO	3.37745e-07
		Mock+DMSO	WTAD+RAP	0.00563852
		Mock+RAP	WTAD+DMSO	2.55804e-12
		Mock+RAP	WTAD+RAP	7.67391e-05
		WTAD+DMSO	WTAD+RAP	1.85129e-06
Glucose	8.39542e-71	Mock+DMSO	Mock+RAP	0.866792
		Mock+DMSO	WTAD+DMSO	1.03583e-07
		Mock+DMSO	WTAD+RAP	0.00520787
		Mock+RAP	WTAD+DMSO	9.80981e-06
		Mock+RAP	WTAD+RAP	0.00956999
		WTAD+DMSO	WTAD+RAP	0.141767

## Sheet: Figure 1I
Compound	Robust FDR PValue	Sample 1	Sample 2	Plain Dif PValue
dTTP	0.0044423	HCMV+DMSO	HCMV+Rap	0.462751
		HCMV+DMSO	Mock+DMSO	0.0509344
		HCMV+DMSO	Mock+Rap	0.0461158
		HCMV+Rap	Mock+DMSO	0.0130849
		HCMV+Rap	Mock+Rap	0.00969821
		Mock+DMSO	Mock+Rap	0.757641
UDP-glucuronate	0.0044423	HCMV+DMSO	HCMV+Rap	0.00571755
		HCMV+DMSO	Mock+DMSO	0.0259386
		HCMV+DMSO	Mock+Rap	0.00225255
		HCMV+Rap	Mock+DMSO	0.866136
		HCMV+Rap	Mock+Rap	0.643445
		Mock+DMSO	Mock+Rap	0.623111
cit/isocit	3.52531e-45	HCMV+DMSO	HCMV+Rap	0.36337
		HCMV+DMSO	Mock+DMSO	2.29396e-08
		HCMV+DMSO	Mock+Rap	1.75609e-08
		HCMV+Rap	Mock+DMSO	0.000502296
		HCMV+Rap	Mock+Rap	0.000585055
		Mock+DMSO	Mock+Rap	0.739109
DHAP/G3P	3.39889e-13	HCMV+DMSO	HCMV+Rap	4.50775e-05
		HCMV+DMSO	Mock+DMSO	0.000288309
		HCMV+DMSO	Mock+Rap	8.19869e-05
		HCMV+Rap	Mock+DMSO	0.493244
		HCMV+Rap	Mock+Rap	0.459128
		Mock+DMSO	Mock+Rap	0.97538
sedohep-P	0.00239672	HCMV+DMSO	HCMV+Rap	0.443308
		HCMV+DMSO	Mock+DMSO	0.00274556
		HCMV+DMSO	Mock+Rap	0.0143867
		HCMV+Rap	Mock+DMSO	0.0793503
		HCMV+Rap	Mock+Rap	0.146409
		Mock+DMSO	Mock+Rap	0.850901
hexose-P	0.00534775	HCMV+DMSO	HCMV+Rap	0.0138155
		HCMV+DMSO	Mock+DMSO	0.0274723
		HCMV+DMSO	Mock+Rap	0.0112025
		HCMV+Rap	Mock+DMSO	0.888099
		HCMV+Rap	Mock+Rap	0.536618
		Mock+DMSO	Mock+Rap	0.670107
glutathione	3.79215e-05	HCMV+DMSO	HCMV+Rap	0.375177
		HCMV+DMSO	Mock+DMSO	0.000365823
		HCMV+DMSO	Mock+Rap	0.000531703
		HCMV+Rap	Mock+DMSO	0.303987
		HCMV+Rap	Mock+Rap	0.265515
		Mock+DMSO	Mock+Rap	0.716969
malate	1.96296e-07	HCMV+DMSO	HCMV+Rap	0.811515
		HCMV+DMSO	Mock+DMSO	0.0145737
		HCMV+DMSO	Mock+Rap	0.00629899
		HCMV+Rap	Mock+DMSO	0.001724
		HCMV+Rap	Mock+Rap	0.00026622
		Mock+DMSO	Mock+Rap	0.889287
NADH	0.00239672	HCMV+DMSO	HCMV+Rap	0.0920535
		HCMV+DMSO	Mock+DMSO	0.00332254
		HCMV+DMSO	Mock+Rap	0.00530607
		HCMV+Rap	Mock+DMSO	0.0372394
		HCMV+Rap	Mock+Rap	0.0680668
		Mock+DMSO	Mock+Rap	0.70555
NADP	0.111086	HCMV+DMSO	HCMV+Rap	0.493701
		HCMV+DMSO	Mock+DMSO	0.0661834
		HCMV+DMSO	Mock+Rap	0.166951
		HCMV+Rap	Mock+DMSO	0.0718425
		HCMV+Rap	Mock+Rap	0.282294
		Mock+DMSO	Mock+Rap	0.220602
n-carb-asp	3.6417e-17	HCMV+DMSO	HCMV+Rap	3.05485e-05
		HCMV+DMSO	Mock+DMSO	4.08217e-05
		HCMV+DMSO	Mock+Rap	1.011e-06
		HCMV+Rap	Mock+DMSO	0.314032
		HCMV+Rap	Mock+Rap	0.000646383
		Mock+DMSO	Mock+Rap	0.0484771
PRPP	0.0243571	HCMV+DMSO	HCMV+Rap	0.00690152
		HCMV+DMSO	Mock+DMSO	0.0274692
		HCMV+DMSO	Mock+Rap	0.031159
		HCMV+Rap	Mock+DMSO	0.7841
		HCMV+Rap	Mock+Rap	0.905018
		Mock+DMSO	Mock+Rap	0.913579

## Sheet: Figure 2B, 2C and 2D
Compound	Robust FDR PValue	Sample 1	Sample 2	Plain Dif PValue
Ser	4.08477e-16	DelUL38	Mock	0.0150903
		DelUL38	WTAD	4.03192e-05
		Mock	WTAD	7.96382e-05
Val	3.2867e-08	DelUL38	Mock	0.87684
		DelUL38	WTAD	0.0557469
		Mock	WTAD	0.000250055
Thr	0.1292	DelUL38	Mock	0.347776
		DelUL38	WTAD	0.46826
		Mock	WTAD	0.0566657
Leu/Ile	7.09211e-05	DelUL38	Mock	0.113498
		DelUL38	WTAD	0.182023
		Mock	WTAD	0.00187067
Gln	2.26499e-16	DelUL38	Mock	0.178644
		DelUL38	WTAD	0.00120245
		Mock	WTAD	2.47365e-05
His	0.466346	DelUL38	Mock	0.476902
		DelUL38	WTAD	0.407407
		Mock	WTAD	0.23859
Phe	0.147806	DelUL38	Mock	0.178811
		DelUL38	WTAD	0.8101
		Mock	WTAD	0.0727002
Arg	0.000133032	DelUL38	Mock	0.0210393
		DelUL38	WTAD	0.0992396
		Mock	WTAD	0.00198273
Tyr	0.994325	DelUL38	Mock	0.932484
		DelUL38	WTAD	0.965524
		Mock	WTAD	0.917718
Trp	0.850784	DelUL38	Mock	0.741246
		DelUL38	WTAD	0.732003
		Mock	WTAD	0.546834
Lys	0.477875	DelUL38	Mock	0.745651
		DelUL38	WTAD	0.408283
		Mock	WTAD	0.304129
Ala	2.96346e-177	DelUL38	Mock	5.84687e-10
		DelUL38	WTAD	9.1223e-06
		Mock	WTAD	4.92567e-08
Pro	4.58728e-128	DelUL38	Mock	1.77054e-09
		DelUL38	WTAD	0.39411
		Mock	WTAD	0.000288468
Glu	1.47487e-106	DelUL38	Mock	6.98111e-07
		DelUL38	WTAD	4.46446e-09
		Mock	WTAD	5.22899e-05
Orn	7.18676e-98	DelUL38	Mock	7.17066e-09
		DelUL38	WTAD	0.039099
		Mock	WTAD	6.48624e-05
Lactate	3.66359e-64	DelUL38	Mock	0.00388903
		DelUL38	WTAD	0.000122091
		Mock	WTAD	4.27001e-08
Glucose	3.78239e-85	DelUL38	Mock	7.70836e-05
		DelUL38	WTAD	2.40894e-07
		Mock	WTAD	1.04497e-08

## Sheet: Figure 2E
Compound	Robust FDR PValue	Sample 1	Sample 2	Plain Dif PValue
PRPP	1.16421e-11	dUL38	HCMV	0.0796079
		dUL38	Mock	0.0107294
		HCMV	Mock	5.71146e-07
acetyl-CoA	0.055262	dUL38	HCMV	0.0796905
		dUL38	Mock	0.9969
		HCMV	Mock	0.0352331
cit/isocit	2.5389e-22	dUL38	HCMV	2.25803e-06
		dUL38	Mock	7.72963e-08
		HCMV	Mock	1.91284e-05
FBP	0.00775988	dUL38	HCMV	0.843154
		dUL38	Mock	0.0227121
		HCMV	Mock	0.00650378
malate	9.83372e-22	dUL38	HCMV	0.8199
		dUL38	Mock	1.02997e-07
		HCMV	Mock	9.12093e-09
malonyl-CoA	2.72588e-09	dUL38	HCMV	0.0127677
		dUL38	Mock	0.00741703
		HCMV	Mock	1.5628e-05
NAD	0.00961631	dUL38	HCMV	0.665238
		dUL38	Mock	0.0140611
		HCMV	Mock	0.00752793
NADH	3.39467e-06	dUL38	HCMV	0.000591011
		dUL38	Mock	0.181857
		HCMV	Mock	0.00018541
PEP	9.6695e-08	dUL38	HCMV	0.011738
		dUL38	Mock	0.0143417
		HCMV	Mock	4.66559e-05
UDP-gluc	0.00136416	dUL38	HCMV	0.0852577
		dUL38	Mock	0.0490532
		HCMV	Mock	0.00196938
UDP-gln-n-ac	0.00853187	dUL38	HCMV	0.859385
		dUL38	Mock	0.0117966
		HCMV	Mock	0.0167417
P-gluconate	1.55319e-08	dUL38	HCMV	0.40935
		dUL38	Mock	0.00237087
		HCMV	Mock	0.00028056
a-KG	4.10479e-05	dUL38	HCMV	0.267109
		dUL38	Mock	0.000552532
		HCMV	Mock	0.000161709
aconitate	2.57861e-18	dUL38	HCMV	0.0299482
		dUL38	Mock	9.30622e-09
		HCMV	Mock	2.80093e-06
gluconate	2.32875e-10	dUL38	HCMV	0.118804
		dUL38	Mock	5.84483e-05
		HCMV	Mock	6.23766e-05
dATP	7.94941e-22	dUL38	HCMV	1.86192e-06
		dUL38	Mock	0.000743984
		HCMV	Mock	1.22902e-07
dCTP	1.0569e-45	dUL38	HCMV	0.00055425
		dUL38	Mock	0.00883235
		HCMV	Mock	3.52616e-10
dTTP	2.22933e-90	dUL38	HCMV	0.000159591
		dUL38	Mock	8.42357e-08
		HCMV	Mock	3.46645e-07
GMP	1.07134e-09	dUL38	HCMV	0.402126
		dUL38	Mock	3.43704e-05
		HCMV	Mock	0.000178113
n-ac-glucosamine-P	6.6893e-07	dUL38	HCMV	0.8256
		dUL38	Mock	8.75833e-05
		HCMV	Mock	0.00403895
n-carb-asp	1.66354e-44	dUL38	HCMV	4.75364e-07
		dUL38	Mock	0.00120897
		HCMV	Mock	3.11135e-12
pantothenate	3.02686e-11	dUL38	HCMV	0.574788
		dUL38	Mock	1.31246e-05
		HCMV	Mock	8.48887e-07
phenylpyruvate	7.78738e-16	dUL38	HCMV	0.0227084
		dUL38	Mock	0.0791907
		HCMV	Mock	0.00472442
ribose-P	0.0136306	dUL38	HCMV	0.939205
		dUL38	Mock	0.00970124
		HCMV	Mock	0.0512284
glycerol-P	1.22639e-37	dUL38	HCMV	0.232638
		dUL38	Mock	1.59189e-11
		HCMV	Mock	4.10945e-11
succinate	3.91438e-06	dUL38	HCMV	0.0063927
		dUL38	Mock	0.0221807
		HCMV	Mock	0.000125321
taurine	1.02911e-14	dUL38	HCMV	0.877296
		dUL38	Mock	1.39381e-06
		HCMV	Mock	1.22901e-06
AICAR	1.67744e-19	dUL38	HCMV	0.000184819
		dUL38	Mock	0.0324962
		HCMV	Mock	1.72249e-07
CDP	1.83086e-05	dUL38	HCMV	0.105049
		dUL38	Mock	0.243595
		HCMV	Mock	0.021231
cAMP	0.013507	dUL38	HCMV	0.242002
		dUL38	Mock	0.0838975
		HCMV	Mock	0.118802
fumarate	1.40258e-101	dUL38	HCMV	0.728527
		dUL38	Mock	0.000239523
		HCMV	Mock	0.00340664
pyruvate	2.12692e-08	dUL38	HCMV	0.997877
		dUL38	Mock	0.00768249
		HCMV	Mock	0.000240561
DPG	9.09566e-11	dUL38	HCMV	0.00932741
		dUL38	Mock	0.399006
		HCMV	Mock	0.0103082
shikimate	0.00288734	dUL38	HCMV	0.0336974
		dUL38	Mock	0.0884441
		HCMV	Mock	0.0254637

## Sheet: Fig 3B, 3C, 3D, 5C, 5D, 5E
Compound	Robust FDR PValue	Sample 1	Sample 2	Plain Dif PValue
Ser	3.47758e-11	EV	MUT	0.00165094
		EV	WT	1.97979e-05
		MUT	WT	0.0224076
Val	4.05022e-06	EV	MUT	0.0421807
		EV	WT	0.000217491
		MUT	WT	0.0163503
Thr	0.0326025	EV	MUT	0.0550392
		EV	WT	0.103008
		MUT	WT	0.358507
Leu/Ile	2.57283e-12	EV	MUT	0.025133
		EV	WT	2.05179e-06
		MUT	WT	0.00182178
Gln	0.00032224	EV	MUT	0.0436573
		EV	WT	0.00338202
		MUT	WT	0.0281485
His	0.0620981	EV	MUT	0.0824421
		EV	WT	0.15029
		MUT	WT	0.383308
Phe	0.0409111	EV	MUT	0.323489
		EV	WT	0.025294
		MUT	WT	0.145859
Arg	1.24425e-05	EV	MUT	0.00340119
		EV	WT	0.00198766
		MUT	WT	0.210714
Tyr	0.0279819	EV	MUT	0.372571
		EV	WT	0.0151291
		MUT	WT	0.0346866
Trp	0.0620981	EV	MUT	0.0853966
		EV	WT	0.112681
		MUT	WT	0.417989
Lys	0.0011957	EV	MUT	0.314925
		EV	WT	0.00216159
		MUT	WT	0.0214351
Ala	1.33006e-05	EV	MUT	0.0353244
		EV	WT	0.000380294
		MUT	WT	0.00525754
Pro	1.18257e-11	EV	MUT	0.00648248
		EV	WT	4.10211e-06
		MUT	WT	2.60485e-05
Glu	0.000162356	EV	MUT	0.0958003
		EV	WT	0.00114824
		MUT	WT	0.0132457
Orn	7.67699e-05	EV	MUT	0.00956302
		EV	WT	0.00370335
		MUT	WT	0.0248456
Lactate	3.59457e-12	EV	MUT	0.0109338
		EV	WT	3.17532e-06
		MUT	WT	0.000469781
Glucose	0.0534171	EV	MUT	0.186848
		EV	WT	0.0310035
		MUT	WT	0.0652987

## Sheet: Figure 3E
Compound	Robust FDR PValue	Sample 1	Sample 2	Plain Dif PValue
3PG	0.475115	EV	UL38	0.241873
PRPP	9.89019e-11	EV	UL38	4.26596e-05
cit/isocit	4.08152e-11	EV	UL38	3.47672e-05
FBP	0.375689	EV	UL38	0.182952
malate	0.96346	EV	UL38	0.947612
NADP	0.1192	EV	UL38	0.052233
NADPH	0.336943	EV	UL38	0.143398
PEP	0.344683	EV	UL38	0.151677
dehydro-glucon	0.149046	EV	UL38	0.065785
gluconate	0.0868453	EV	UL38	0.0407862
Sedohep-P	2.12098e-09	EV	UL38	7.81584e-05
deoxyribose-P	7.17428e-14	EV	UL38	0.0151861
dTTP	0.0553105	EV	UL38	0.0443376
GDP	0.344683	EV	UL38	0.175785
GMP	0.000598792	EV	UL38	0.00272964
lactate	0.325649	EV	UL38	0.13489
n-carb-asp	0.000876226	EV	UL38	0.00330681
quinolite	0.0334407	EV	UL38	0.0211308
ribose-P	0.0249176	EV	UL38	0.0290745
glycerol-P	0.365821	EV	UL38	0.168666
trehalose-P	1.18387e-07	EV	UL38	0.000198422
UDP-glucur	0.235472	EV	UL38	0.094608
xanthosine	6.00036e-13	EV	UL38	0.000257114
malonyl-CoA	0.325649	EV	UL38	0.153723
glucarate	4.14772e-07	EV	UL38	0.031965
dUTP	0.00359545	EV	UL38	0.0749534
2HG	0.512215	EV	UL38	0.298237
taurine	2.84445e-08	EV	UL38	0.000996154

## Sheet: Figure 4B, 4C and 4D
Compound	Robust FDR PValue	Sample 1	Sample 2	Plain Dif PValue
Ser	9.27735e-09	EV+DMSO	EV+Rap	0.281171
		EV+DMSO	UL38+DMSO	3.98114e-07
		EV+DMSO	UL38+Rap	0.0186277
		EV+Rap	UL38+DMSO	4.98785e-06
		EV+Rap	UL38+Rap	0.0530515
		UL38+DMSO	UL38+Rap	0.150036
Val	0.00235222	EV+DMSO	EV+Rap	0.937164
		EV+DMSO	UL38+DMSO	0.000740326
		EV+DMSO	UL38+Rap	0.186571
		EV+Rap	UL38+DMSO	0.00352836
		EV+Rap	UL38+Rap	0.221866
		UL38+DMSO	UL38+Rap	0.494043
Thr	0.0666913	EV+DMSO	EV+Rap	0.90285
		EV+DMSO	UL38+DMSO	0.0115974
		EV+DMSO	UL38+Rap	0.406237
		EV+Rap	UL38+DMSO	0.0241466
		EV+Rap	UL38+Rap	0.466283
		UL38+DMSO	UL38+Rap	0.329849
Leu/Ile	1.05558e-05	EV+DMSO	EV+Rap	0.676506
		EV+DMSO	UL38+DMSO	1.35639e-05
		EV+DMSO	UL38+Rap	0.104971
		EV+Rap	UL38+DMSO	0.000401288
		EV+Rap	UL38+Rap	0.179179
		UL38+DMSO	UL38+Rap	0.304308
Gln	4.84045e-05	EV+DMSO	EV+Rap	0.342261
		EV+DMSO	UL38+DMSO	0.000467277
		EV+DMSO	UL38+Rap	0.00119582
		EV+Rap	UL38+DMSO	0.00678561
		EV+Rap	UL38+Rap	0.0199028
		UL38+DMSO	UL38+Rap	0.557373
His	0.33444	EV+DMSO	EV+Rap	0.82855
		EV+DMSO	UL38+DMSO	0.10074
		EV+DMSO	UL38+Rap	0.429986
		EV+Rap	UL38+DMSO	0.0961467
		EV+Rap	UL38+Rap	0.397744
		UL38+DMSO	UL38+Rap	0.77402
Phe	0.630535	EV+DMSO	EV+Rap	0.350778
		EV+DMSO	UL38+DMSO	0.405478
		EV+DMSO	UL38+Rap	0.799898
		EV+Rap	UL38+DMSO	0.213177
		EV+Rap	UL38+Rap	0.47014
		UL38+DMSO	UL38+Rap	0.676493
Arg	0.863745	EV+DMSO	EV+Rap	0.635163
		EV+DMSO	UL38+DMSO	0.5674
		EV+DMSO	UL38+Rap	0.749639
		EV+Rap	UL38+DMSO	0.435356
		EV+Rap	UL38+Rap	0.558953
		UL38+DMSO	UL38+Rap	0.817552
Tyr	0.114885	EV+DMSO	EV+Rap	0.0581926
		EV+DMSO	UL38+DMSO	0.644028
		EV+DMSO	UL38+Rap	0.0594692
		EV+Rap	UL38+DMSO	0.63843
		EV+Rap	UL38+Rap	0.642225
		UL38+DMSO	UL38+Rap	0.464578
Trp	0.0105187	EV+DMSO	EV+Rap	0.769654
		EV+DMSO	UL38+DMSO	0.00502694
		EV+DMSO	UL38+Rap	0.153426
		EV+Rap	UL38+DMSO	0.00480524
		EV+Rap	UL38+Rap	0.132799
		UL38+DMSO	UL38+Rap	0.485334
Lys	0.000401557	EV+DMSO	EV+Rap	0.64129
		EV+DMSO	UL38+DMSO	0.0003959
		EV+DMSO	UL38+Rap	0.0317038
		EV+Rap	UL38+DMSO	0.00239534
		EV+Rap	UL38+Rap	0.0634457
		UL38+DMSO	UL38+Rap	0.656332
Ala	1.05558e-05	EV+DMSO	EV+Rap	0.264659
		EV+DMSO	UL38+DMSO	0.00221698
		EV+DMSO	UL38+Rap	0.000186249
		EV+Rap	UL38+DMSO	0.00441767
		EV+Rap	UL38+Rap	0.000662559
		UL38+DMSO	UL38+Rap	0.48709
Pro	9.27735e-09	EV+DMSO	EV+Rap	0.00463688
		EV+DMSO	UL38+DMSO	1.52511e-05
		EV+DMSO	UL38+Rap	0.000325616
		EV+Rap	UL38+DMSO	0.00104805
		EV+Rap	UL38+Rap	0.0052649
		UL38+DMSO	UL38+Rap	0.752772
Glu	0.000378929	EV+DMSO	EV+Rap	0.0981878
		EV+DMSO	UL38+DMSO	0.0313809
		EV+DMSO	UL38+Rap	0.000246881
		EV+Rap	UL38+DMSO	0.156963
		EV+Rap	UL38+Rap	0.00843708
		UL38+DMSO	UL38+Rap	0.738445
Orn	0.00114798	EV+DMSO	EV+Rap	0.913493
		EV+DMSO	UL38+DMSO	0.0585793
		EV+DMSO	UL38+Rap	0.000963178
		EV+Rap	UL38+DMSO	0.0618897
		EV+Rap	UL38+Rap	0.000998388
		UL38+DMSO	UL38+Rap	0.897556
Lactate	3.03925e-06	EV+DMSO	EV+Rap	0.524748
		EV+DMSO	UL38+DMSO	8.01829e-05
		EV+DMSO	UL38+Rap	0.000409633
		EV+Rap	UL38+DMSO	0.000421388
		EV+Rap	UL38+Rap	0.00423907
		UL38+DMSO	UL38+Rap	0.0930507
Glucose	7.33078e-13	EV+DMSO	EV+Rap	0.99498
		EV+DMSO	UL38+DMSO	1.04551e-07
		EV+DMSO	UL38+Rap	0.000788574
		EV+Rap	UL38+DMSO	9.29996e-08
		EV+Rap	UL38+Rap	0.000764509
		UL38+DMSO	UL38+Rap	0.555879

## Sheet: Figure 4F, 4G and S4E
Compound	Robust FDR PValue	Sample 1	Sample 2	Plain Dif PValue
Ser	2.84977e-09	EV+DMSO	EV+Torin	0.471685
		EV+DMSO	UL38+DMSO	1.51779e-06
		EV+DMSO	UL38+Torin	0.190987
		EV+Torin	UL38+DMSO	1.1948e-05
		EV+Torin	UL38+Torin	0.38374
		UL38+DMSO	UL38+Torin	0.0266896
Val	4.57624e-07	EV+DMSO	EV+Torin	0.29675
		EV+DMSO	UL38+DMSO	7.40884e-06
		EV+DMSO	UL38+Torin	0.0318764
		EV+Torin	UL38+DMSO	0.00469049
		EV+Torin	UL38+Torin	0.490894
		UL38+DMSO	UL38+Torin	0.00283593
Thr	4.54331e-05	EV+DMSO	EV+Torin	0.101336
		EV+DMSO	UL38+DMSO	8.01212e-05
		EV+DMSO	UL38+Torin	0.00167823
		EV+Torin	UL38+DMSO	0.0686199
		EV+Torin	UL38+Torin	0.382816
		UL38+DMSO	UL38+Torin	0.188253
Leu/Ile	4.54331e-05	EV+DMSO	EV+Torin	0.0962851
		EV+DMSO	UL38+DMSO	5.48609e-05
		EV+DMSO	UL38+Torin	0.128837
		EV+Torin	UL38+DMSO	0.0018752
		EV+Torin	UL38+Torin	0.685811
		UL38+DMSO	UL38+Torin	0.0676412
Gln	2.92355e-14	EV+DMSO	EV+Torin	0.0310562
		EV+DMSO	UL38+DMSO	3.21172e-07
		EV+DMSO	UL38+Torin	0.000529415
		EV+Torin	UL38+DMSO	1.28559e-06
		EV+Torin	UL38+Torin	0.0183958
		UL38+DMSO	UL38+Torin	0.212652
His	0.0759087	EV+DMSO	EV+Torin	0.28343
		EV+DMSO	UL38+DMSO	0.0188658
		EV+DMSO	UL38+Torin	0.672127
		EV+Torin	UL38+DMSO	0.0708873
		EV+Torin	UL38+Torin	0.626167
		UL38+DMSO	UL38+Torin	0.0855273
Phe	0.0432639	EV+DMSO	EV+Torin	0.482423
		EV+DMSO	UL38+DMSO	0.0299175
		EV+DMSO	UL38+Torin	0.741764
		EV+Torin	UL38+DMSO	0.101753
		EV+Torin	UL38+Torin	0.309601
		UL38+DMSO	UL38+Torin	0.0167288
Arg	0.0366573	EV+DMSO	EV+Torin	0.0171086
		EV+DMSO	UL38+DMSO	0.0084149
		EV+DMSO	UL38+Torin	0.438164
		EV+Torin	UL38+DMSO	0.563153
		EV+Torin	UL38+Torin	0.401177
		UL38+DMSO	UL38+Torin	0.260227
Tyr	0.581175	EV+DMSO	EV+Torin	0.504725
		EV+DMSO	UL38+DMSO	0.212982
		EV+DMSO	UL38+Torin	0.750038
		EV+Torin	UL38+DMSO	0.50831
		EV+Torin	UL38+Torin	0.731495
		UL38+DMSO	UL38+Torin	0.342624
Trp	0.0175595	EV+DMSO	EV+Torin	0.299772
		EV+DMSO	UL38+DMSO	0.101505
		EV+DMSO	UL38+Torin	0.505967
		EV+Torin	UL38+DMSO	0.479389
		EV+Torin	UL38+Torin	0.0378378
		UL38+DMSO	UL38+Torin	0.0041175
Lys	0.151997	EV+DMSO	EV+Torin	0.581318
		EV+DMSO	UL38+DMSO	0.0563321
		EV+DMSO	UL38+Torin	0.985148
		EV+Torin	UL38+DMSO	0.297909
		EV+Torin	UL38+Torin	0.591276
		UL38+DMSO	UL38+Torin	0.0767637
Ala	6.34177e-11	EV+DMSO	EV+Torin	0.948268
		EV+DMSO	UL38+DMSO	2.81455e-05
		EV+DMSO	UL38+Torin	1.2793e-05
		EV+Torin	UL38+DMSO	2.81912e-05
		EV+Torin	UL38+Torin	1.2534e-05
		UL38+DMSO	UL38+Torin	0.409102
Pro	2.11169e-33	EV+DMSO	EV+Torin	0.0599467
		EV+DMSO	UL38+DMSO	5.17657e-06
		EV+DMSO	UL38+Torin	1.8469e-12
		EV+Torin	UL38+DMSO	0.00021738
		EV+Torin	UL38+Torin	4.61818e-09
		UL38+DMSO	UL38+Torin	0.280335
Glu	0.00730196	EV+DMSO	EV+Torin	0.150514
		EV+DMSO	UL38+DMSO	0.0422772
		EV+DMSO	UL38+Torin	0.00334674
		EV+Torin	UL38+DMSO	0.23652
		EV+Torin	UL38+Torin	0.0293783
		UL38+DMSO	UL38+Torin	0.382806
Orn	3.51141e-05	EV+DMSO	EV+Torin	0.100706
		EV+DMSO	UL38+DMSO	0.011644
		EV+DMSO	UL38+Torin	0.00210219
		EV+Torin	UL38+DMSO	0.00244194
		EV+Torin	UL38+Torin	0.000934317
		UL38+DMSO	UL38+Torin	0.301747
Lactate	2.28619e-47	EV+DMSO	EV+Torin	0.0616759
		EV+DMSO	UL38+DMSO	3.92138e-12
		EV+DMSO	UL38+Torin	3.58225e-11
		EV+Torin	UL38+DMSO	1.49559e-11
		EV+Torin	UL38+Torin	1.07471e-09
		UL38+DMSO	UL38+Torin	0.000144056
Glucose	3.92759e-30	EV+DMSO	EV+Torin	0.795601
		EV+DMSO	UL38+DMSO	3.11894e-11
		EV+DMSO	UL38+Torin	4.34313e-07
		EV+Torin	UL38+DMSO	1.68093e-09
		EV+Torin	UL38+Torin	3.48698e-06
		UL38+DMSO	UL38+Torin	0.219337

## Sheet: Figure 6B, 6C and 6D
Compound	Robust FDR PValue	Sample 1	Sample 2	Plain Dif PValue
Gly	0.0563862	pLKO	TSC2 KD	0.0866807
Ser	0.0001131	pLKO	TSC2 KD	0.00669286
Val	2.54028e-05	pLKO	TSC2 KD	0.00447186
Thr	0.56517	pLKO	TSC2 KD	0.498088
Leu/Ile	0.0334972	pLKO	TSC2 KD	0.0568047
Gln	0.0164562	pLKO	TSC2 KD	0.0384086
His	0.760999	pLKO	TSC2 KD	0.771272
Phe	0.0549847	pLKO	TSC2 KD	0.0816469
Arg	0.722482	pLKO	TSC2 KD	0.658588
Tyr	0.132843	pLKO	TSC2 KD	0.154445
Trp	0.732593	pLKO	TSC2 KD	0.705602
Lys	0.0531491	pLKO	TSC2 KD	0.0763132
Ala	1.51834e-30	pLKO	TSC2 KD	2.44964e-05
Pro	3.30678e-105	pLKO	TSC2 KD	5.94736e-07
Glu	1.83877e-122	pLKO	TSC2 KD	3.74529e-07
Orn	1.13051e-11	pLKO	TSC2 KD	0.000441778
Lactate	2.9508e-19	pLKO	TSC2 KD	9.82653e-05
Glucose	1.06177e-31	pLKO	TSC2 KD	2.1667e-05

[truncated: 4 more sheets: Figure 6F, 6G and 6H, Figure S4D, Figure S5D, Figure S6B]
